# Supplementary material for: Integrative Analysis of Transcriptomics and Metabolomics Provides Insights into Meat Quality Differences in Hu Sheep with Different Carcass Performance
Source: Foods. 2025 Jul 15;14(14):2477. doi: 10.3390/foods14142477 (PMC12294501; doi:10.3390/foods14142477)
Supplement: Supplementary file 1 [file foods-14-02477-s001.zip]

Archive with 2 entries (2 files):
- Figure S1.tif
- Supplementary Tables S1-S5.xlsx
