# Supplementary material for: Integrative Analysis of Transcriptomics and Metabolomics Provides Insights into Meat Quality Differences in Hu Sheep with Different Carcass Performance
Source: Foods. 2025 Jul 15;14(14):2477. doi: 10.3390/foods14142477 (PMC12294501; doi:10.3390/foods14142477)
Supplement: Supplementary file 1 [file foods-14-02477-s001.zip › Supplementary Tables S1-S5.xlsx]

## Sheet: Table S1
Table S1. List of differentially expressed genes in the HHS vs. LHS comparison.
Genes	BaseMean	Log2(FoldChange)	LfcSE	Stat	p-value	Significant
MBOAT2	142.897718071797	-0.810398	0.181774602113152	-4.45826	8.2629096006314e-06	down
DNAJB1	3117.01218785473	1.20955538200112	0.286014366650877	4.22900218672428	2.34730064786796e-05	up
IRX2	2.60202080905758	-3.83988	0.985301395345089	-3.89717	9.73243675000526e-05	down
HSPA6	3789.14328668518	2.57173599649098	0.708242749981186	3.63115047285594	0.000282160605174877	up
CHRNG	59.1990421452698	1.47502027001093	0.411050813952235	3.58841345143847	0.000332696398851704	up
LOC101119706	123.386828278472	1.30218238886714	0.364582603425927	3.57170741727864	0.000354661501717794	up
CIDEC	156.494088207598	1.34145942405761	0.375867514504644	3.56896877833543	0.000358389127800326	up
CDHR1	12.9651118464887	2.17725277305388	0.610258591798111	3.56775439513053	0.000360053750911368	up
LOC105606885	13.8512597419784	1.28669680424003	0.366212069483106	3.51352921288519	0.000442195786621096	up
THPO	15.2047329915651	1.2783143559198	0.365093390881368	3.50133524146749	0.000462933111621832	up
LOC101120093	397.468095644389	1.42011967116764	0.413055188463737	3.43808699377302	0.000585839456432501	up
COL22A1	13.8637022504417	-2.2374	0.656376381545929	-3.40872	0.000652680052986723	down
B4GALNT1	86.0779041216368	-0.720282	0.211989777301864	-3.39772	0.000679500326394962	down
CNTNAP2	110.960092204001	-1.01537	0.30092160418021	-3.3742	0.000740296133857478	down
LOC105612398	57.2356399060334	0.636263211873704	0.189881397083235	3.35084543113403	0.000805652580671119	up
LOC114108623	18.2906378317863	2.62607152586124	0.785620483305675	3.34267191559397	0.00082975939679195	up
ADAMTS4	89.9348849889059	1.43344082133201	0.43154281698458	3.32166534794444	0.000894819461722946	up
LOC101102735	9.13638334740671	2.71283641319119	0.817586964795185	3.31810135191036	0.000906315918695719	up
PLCH1	30.1239028722291	-3.2959	0.997144664227841	-3.30534	0.000948620805011416	down
CCL24	28.5786925509185	-1.38768	0.421089577887213	-3.29545	0.00098265263429124	down
IFIT3	107.914288652772	-0.804912	0.247575037197535	-3.25118	0.0011492600856389	down
RELT	127.232459215582	0.783375505741553	0.241780221496929	3.24003138425243	0.00119516544161592	up
GCG	5.15565275768039	5.86706006277285	1.81453450563022	3.23336924405034	0.00122339325476489	up
CNGA2	10.3471927838351	-1.34329	0.415736217724521	-3.23112	0.00123306414391971	down
WNT16	5.38017569277238	-2.76569	0.857260915801404	-3.22619	0.00125450230330344	down
TPO	30.2671289013819	-1.36945	0.426726298183498	-3.2092	0.00133106237371792	down
MGMT	240.905185920229	-1.21456	0.379339458350617	-3.20178	0.00136582102300115	down
TMEM231	49.5181359749371	-0.722681	0.226440530541457	-3.19148	0.00141544276925765	down
LOC101110212	11.4736744403133	2.03038844577593	0.636532075624138	3.18976611474775	0.00142387977920825	up
PLAG1	36.6413694340513	1.57496249301145	0.498716326264576	3.15803275342526	0.00158837710615156	up
SHISAL1	82.9115346159776	-0.857623	0.272016017229354	-3.15284	0.00161689975547332	down
LOC105608014	10.0085177763642	1.07351590086327	0.341639612010322	3.14224657540835	0.00167656779374001	up
VTCN1	2.25046291168922	-2.99075	0.953098994767057	-3.13792	0.00170149471134955	down
EFHC1	16.7281407137278	-0.933405	0.298123094702446	-3.13094	0.00174247976661052	down
MINAR2	137.799665939728	1.65239169709729	0.53004970772659	3.1174278053741	0.00182436623514787	up
LOC101109157	26.2686387422434	-2.00699	0.644929360421752	-3.11195	0.0018585564943551	down
CHRND	208.435517463836	1.32169746178131	0.425582983677719	3.1056163250695	0.00189882917690688	up
TIMP4	1490.67	-0.682858	0.220697771250785	-3.09409	0.00197420544777608	down
WSCD1	152.774420471705	-0.613204	0.199730202054245	-3.07016	0.00213941331618612	down
HJURP	14.6336526947459	-1.12417	0.367586565638556	-3.05824	0.00222639583528177	down
KLB	8.6886094352795	1.43356772638287	0.469214720419366	3.05524883171099	0.00224873866929013	up
GRIK2	4.64873805609712	-3.60003	1.19248046852219	-3.01894	0.00253660503196571	down
KCNN1	24.5170394738696	-0.855419	0.286039930994197	-2.99056	0.00278469222025196	down
PRSS56	4.56329239205979	2.36876581717171	0.79212398507692	2.99039779352432	0.00278614351102068	up
PLA2G4B	36.1362699486496	0.875841596725041	0.293186854717826	2.9873153677643	0.00281439234293643	up
DEPDC7	21.7783913090925	0.804770923469377	0.26952960743177	2.98583495571298	0.00282805231096001	up
TLR1	49.2948483096461	1.36910100784249	0.459218851711598	2.9813693465318	0.00286962465891817	up
FOS	8831.75304866701	1.79019674215765	0.60047530746949	2.98129951371666	0.00287027917127571	up
SCN3B	166.324890377005	-1.1462	0.385957205569951	-2.96976	0.00298032258016082	down
ADIPOQ	2049.30487995148	1.0474666920486	0.353473386399113	2.96335376962692	0.0030430661002199	up
AHSP	11.8454610722958	-2.21394	0.749389957116161	-2.95432	0.00313356359509358	down
LOC114108759	41.2032015527824	-1.35459	0.459044678084154	-2.95089	0.00316854616163029	down
CYTIP	76.603323325469	1.17039028209711	0.401395296959393	2.91580467176105	0.00354772531861283	up
DZANK1	93.5808147786545	0.770516283919195	0.264446354943783	2.91369598980857	0.00357177552684749	up
CCRL2	153.827897247956	-0.894278	0.309526429976711	-2.88918	0.0038624739655675	down
HCAR2	5.76340813147076	1.86738166318358	0.648593274537545	2.87912585050323	0.00398779164275836	up
LOC114112489	1525.7	-0.875278	0.304272100162639	-2.87663	0.00401949391865156	down
MYO5B	24.6964683803657	-0.920348	0.320577190882374	-2.87091	0.00409292385589042	down
DGAT2	191.784720608041	1.20153913754891	0.419486366096688	2.86431034393134	0.00417918335183606	up
MT3	7.67888689957508	-1.29371	0.451851168017082	-2.86314	0.00419460036574727	down
GPX2	37.3774968457173	1.07972699347841	0.37789283485407	2.8572306587802	0.00427355157856756	up
CEBPA	45.715536053599	0.658989334193569	0.230804975261817	2.85517820162254	0.0043012687186689	up
LOC101117707	3.10891953183636	1.62180199914006	0.571867154374502	2.83597682911858	0.00456857604065669	up
LOC101106374	710.158894155648	1.12159783015647	0.395668063273893	2.83469386150599	0.00458696181056267	up
MYC	1104.35563165678	0.930152539759226	0.3296547191928	2.82159631154931	0.0047785286578015	up
S100A2	1528.33983779654	0.873349112185137	0.310046794569892	2.81682999947372	0.00485001897030489	up
BRINP3	17.7589005119927	-1.62756	0.577861900984768	-2.81651	0.00485479095658157	down
LOC105604252	27.8897802200143	-0.937849	0.334250547671927	-2.80583	0.00501875034929661	down
LOC114110472	104.800883536201	0.837241451360692	0.298834334231442	2.80169095533802	0.00508355459554229	up
PGF	58.4628	-0.665364	0.237738278370974	-2.79873	0.00513046011331915	down
CCDC154	8.95500745564027	1.40985773237784	0.507156050619517	2.77992884173545	0.00543708110833549	up
PTPRN2	4.29083123691308	-3.81731	1.38446675931936	-2.75724	0.00582910143954854	down
ANGPTL4	547.000772394719	-1.00686	0.365389358455207	-2.75557	0.00585898083965932	down
ZNF503	397.120785430158	0.679014391234165	0.247313336414584	2.74556318344232	0.00604071342570584	up
LOC105609427	21.0244499276557	-0.934437	0.34080144813005	-2.74188	0.00610884958418477	down
LOC114112094	5.48591487872445	1.8793824447062	0.686666907613324	2.73696376491834	0.00620091227779178	up
LEP	17.5535820091891	1.77569359903668	0.650109310284916	2.73137697144879	0.00630702840672751	up
LOC105616889	30.3154687574563	-0.922341	0.340482705266446	-2.70892	0.00675021756552704	down
LOC105605231	4.46540834917021	-1.88712	0.697333811418077	-2.7062	0.00680580583796973	down
LOC105611136	17.7889409574502	-1.67207	0.618646235860489	-2.70279	0.00687592985775961	down
ABL2	552.223952723653	1.02353	0.379249106382413	2.69882014133459	0.00695857727038359	up
LOC101102057	52.1525851806039	-1.06341	0.395187367634667	-2.69089	0.00712615113493172	down
LOC114117508	18.4440458935835	-1.19573	0.444732636826862	-2.68865	0.00717421233726004	down
CDH4	105.396830632965	0.620702709543953	0.230983121794965	2.68722106065796	0.00720492518884593	up
ASTN1	36.4179991560703	-0.911011	0.339606769637541	-2.68255	0.00730637982822033	down
LOC114109535	6.87753551637293	-1.34179	0.500266563027973	-2.68215	0.00731510913947167	down
ASGR1	72.7361666316614	1.21707017577813	0.454397970704138	2.67842343990258	0.00739696402355107	up
THBS1	6564.38236115368	0.998910235111018	0.37322475951793	2.6764307823555	0.00744109342138035	up
LOC114111291	1.47738635438592	2.74188923535306	1.02649865975152	2.67110844159968	0.00756012185628835	up
MFSD2B	41.166759609216	0.673345856017576	0.253746390518373	2.65361747468413	0.00796340457139232	up
LOC114116089	57.2505830788428	-0.677789	0.255664361248414	-2.65109	0.00802330900506527	down
MMP1	10.0879116866065	2.58102329606186	0.97493670496745	2.6473752428349	0.00811192849115935	up
LOC101102310	12.8596724979178	-1.0357	0.393041756127163	-2.6351	0.00841127308651115	down
KCNH6	1.89005335407385	3.45156679788954	1.31193440331885	2.63089891473079	0.0085159361464528	up
LOC105603865	9.35042217506899	-1.12672	0.430066300748092	-2.61988	0.00879610854811872	down
FOLR2	66.6553083432685	-0.756788	0.28971115834733	-2.61221	0.00899578534145449	down
LOC101115927	178.614493537023	-0.728145	0.278866079169234	-2.61109	0.0090253616922153	down
LOC101120030	2.12983291594558	-2.07892	0.800234004044756	-2.59789	0.00937979369518991	down
TRARG1	176.940690903639	0.992872816324098	0.382458853128597	2.59602518859789	0.00943091512741179	up
CCL21	233.75186671112	-0.843073	0.324949553211854	-2.59447	0.00947358947784341	down
SGMS2	306.493254183149	1.41756549122976	0.546937418510851	2.59182393314644	0.00954686166745019	up
ELOVL6	124.797507467622	0.901414109835413	0.348618924017859	2.58567176860782	0.00971894333538553	up
DDAH1	186.911137918411	0.936159341037843	0.362615308386826	2.58168731265802	0.00983186207873533	up
LOC105607573	4.05331338725948	-1.48269	0.575516411735045	-2.57629	0.00998682915943281	down
ACSM1	57.9600473767053	0.99696276458422	0.387623434579274	2.57198785121524	0.0101116439968848	up
LOC105606870	43.0318263457349	0.814560374132013	0.318561049496228	2.55699927979317	0.0105579436115123	up
LOC101122932	12.9573593785121	-1.0178	0.398149846164207	-2.55633	0.0105781905940096	down
PPP1R14C	2408.76142908317	-0.613311	0.239977264246245	-2.55571	0.0105972727023918	down
ESR2	7.53967863729902	-1.60588	0.628911400409458	-2.55344	0.0106665885049036	down
DUSP5	62.8415226325624	1.2408987430625	0.486049797062627	2.55302800363604	0.0106790909765596	up
PLIN1	169.539946092028	1.14421416602988	0.451309150822797	2.53532232604596	0.0112343902123851	up
ANGPTL7	22.696891027524	-1.91053	0.754765338378207	-2.53129	0.0113645140931419	down
C2CD4B	30.8950703141977	2.23399779602646	0.882714866088763	2.53082607062586	0.0113794260638336	up
SESN3	1218.67671049691	0.6482583029929	0.256148158543836	2.53079431325273	0.0113804563467667	up
LOC114115637	2.8443158689391	2.66869110029848	1.05525899230475	2.5289441926194	0.0114406216797412	up
FFAR4	11.0925840125355	1.51711	0.599907885845375	2.52890325802123	0.0114419560462711	up
SLPI	6.39514614801461	-1.71763	0.681499680515415	-2.52037	0.0117232367964346	down
PTGS2	84.3912794247594	1.17772474321146	0.468331564493694	2.51472425200441	0.0119125515562151	up
BATF2	11.2502874171055	-1.27612	0.507985117180784	-2.51211	0.012001106121238	down
LOC114115634	50.3336766022999	-1.32252	0.526549503693908	-2.51167	0.0120163024223356	down
LOC114116052	7.58823857557871	-2.45248	0.976503646153466	-2.51149	0.0120223097731711	down
APOBEC3F	84.9856649726471	-0.706684	0.281894062670576	-2.50691	0.0121790561610063	down
VSIG4	17.3369062375755	-1.19701	0.477948162275236	-2.50447	0.0122636135455068	down
LOC105613472	1.36745039312927	-3.20478	1.28219799014322	-2.49944	0.0124389693948156	down
SLC17A7	1.12733686328728	-3.59566	1.44071099686164	-2.49575	0.0125690084802124	down
RBPJL	6.1720095663794	1.39465463913604	0.558842078065405	2.49561494002751	0.0125739011584677	up
LOC105611721	7.1580285392281	1.78336495198231	0.715199545489483	2.49352081279886	0.0126483168855439	up
LOC114110433	1146.52700147489	-0.811645	0.325773901753432	-2.49144	0.0127227550116728	down
PROSER2	19.1229165462037	0.806704338640492	0.32429732940943	2.48754542662921	0.0128628025240942	up
NXPH2	16.9401122174285	-0.875138	0.352805743327161	-2.48051	0.0131194729842509	down
LOC114113901	3.1712710549241	-2.46498	0.994286385568582	-2.47914	0.013169927240864	down
OIT3	1.62390410059049	-3.44255	1.39244966096243	-2.4723	0.0134246809692984	down
SSUH2	62.4346122268239	-0.662831	0.268729696330837	-2.46653	0.0136427802612442	down
WT1	15.8199575993098	1.14510985133258	0.464803322478115	2.46364385957352	0.0137532691313073	up
SLC9A3	4.57553230561889	1.80680203999432	0.734328192240351	2.46048300894179	0.0138750141728974	up
LOC105612174	9.37340103934961	-0.854741	0.34775935802277	-2.45785	0.0139771091727961	down
VGF	5.23450640616394	2.00493723115952	0.817842763861409	2.45149473682851	0.0142264266991225	up
LOC114116396	11.2678021817098	-1.93031	0.789523718447574	-2.44491	0.0144888503786549	down
AOC1	80.582	-1.04616	0.427901370931039	-2.44486	0.0144907997624099	down
FAM89A	96.4881072366609	-0.632949	0.259085485069078	-2.44301	0.0145652773055536	down
PPP1R1B	101.759844325143	0.803893935994742	0.329346310809871	2.44087730637683	0.0146516316721716	up
LOC101121216	40.5956676230428	1.10871	0.454585273021931	2.43894468616125	0.0147302227806339	up
BORA	19.6600038684696	0.640502240582866	0.262619536743337	2.4388979149287	0.0147321293555937	up
CDHR3	17.5776407260204	-1.35773	0.558076006430285	-2.43288	0.014979381948926	down
LOC105602911	185.731149592427	-0.951776	0.391261031292842	-2.43259	0.0149914590206475	down
RECQL4	9.99058030067112	-0.961711	0.39557684418792	-2.43116	0.0150505387445897	down
SYNGR3	6.19439214262874	1.30831239067959	0.538964823361546	2.42745413795207	0.0152052091503947	up
WBP1L	1800.12539656999	-0.601487	0.24790049489315	-2.42632	0.015252698546901	down
C1QC	524.821449001747	-0.676501	0.279081481350946	-2.42403	0.0153494261999031	down
UCHL1	75.4832045554214	-0.642433	0.265388922516043	-2.42072	0.0154896576781231	down
LOC114108665	14.4263	1.60346717232931	0.663299621380018	2.41741005217709	0.0156313968007344	up
NFAM1	12.9289762630228	0.832394661952399	0.345092867093047	2.41208886455472	0.0158614150541176	up
LOC101104661	109.688882029604	0.950604663345194	0.394751487696118	2.40810913441566	0.0160353867326173	up
WFIKKN2	797.14856736053	-0.70344	0.292235172411297	-2.4071	0.0160795939538788	down
LOC105602763	40.1496965645116	0.739405049257897	0.307208440590952	2.40685134768941	0.0160907179521017	up
LOC105606413	1.23557285907474	2.36849970632609	0.985626479867492	2.40303984795997	0.0162594155750805	up
RIPOR2	221.54605942175	-0.80778	0.336509029902119	-2.40047	0.0163740263067295	down
LOC105611737	152.115245937867	-0.795773	0.33164279142801	-2.39949	0.0164180491660929	down
LOC114114231	3.92462477922635	-1.31176	0.546752789705187	-2.39918	0.0164319350114606	down
LOC101117600	4.19521145674911	-1.81562	0.757562932917326	-2.39666	0.0165450510788764	down
VEPH1	6.21992714367647	1.55820930984643	0.650772086690526	2.39440096112702	0.0166475387129734	up
LOC114114136	3.82627169447497	-1.81148	0.756871128621565	-2.39338	0.0166940991440435	down
LOC101113252	336.591491441376	0.696200364826295	0.290996788083523	2.39246752313455	0.0167355091388664	up
LOC105609277	5.78225011315011	1.83559831884591	0.76788808013685	2.39045033557335	0.0168277249004483	up
TNNI3	60.7789142046761	0.931725927670426	0.389970875489919	2.38921926284854	0.016884222319882	up
LOC105609379	5.05740882538338	1.51855770797235	0.635754344510592	2.3885919476356	0.0169130755767253	up
LOC114113858	4.19871370806933	1.37273163596485	0.574902392484295	2.38776469520841	0.0169511910687709	up
LOC105616335	8.30650614557533	1.51782001572567	0.635945596506592	2.38671361837149	0.0169997279498894	up
LOC114118505	128.125131439519	-0.634242	0.265924444853033	-2.38504	0.0170770628897214	down
PKHD1	33.0211797109522	2.00009470756184	0.838673983455028	2.38482979920539	0.0170870246344345	up
LOC114109046	1.83721640610308	4.37491375259668	1.83506740842912	2.38406160585771	0.0171227356630066	up
CDKL4	8.12716894221042	-0.843722	0.353925183133983	-2.3839	0.0171302874949191	down
MGST1	66.8854148153468	0.631699252372968	0.26555491024916	2.3787895760627	0.0173695881308775	up
GBP6	322.512613173039	-0.9122	0.383537758241786	-2.37838	0.017388724058658	down
LOC101114089	4.34456324124892	1.79089872559696	0.753867810955384	2.37561373435926	0.0175197921844559	up
LOC101112843	748.544125978707	-1.12894	0.475948268255126	-2.37197	0.0176934928030853	down
LOC105601929	9.22577519140372	-1.51234	0.639145456419812	-2.36618	0.0179725526923946	down
LOC105609238	48.3095461348153	1.0591546562459	0.447795773589914	2.36526273518575	0.0180172838917715	up
PLK3	201.394368619841	0.737219575827575	0.311894544947637	2.36368217325296	0.0180943281353124	up
LOC443423	3.32115446697126	1.8563407312394	0.786101366160933	2.3614521118379	0.0182035228049966	up
LOC101118164	7.67716788301352	1.83382302446232	0.776919515013155	2.36037709058096	0.0182563668857293	up
CTSL	38.0977514880015	0.923386132051226	0.391351696783048	2.35947905590178	0.018300613870628	up
ORC1	11.1338102174743	-1.15524	0.490172482237878	-2.35681	0.0184327597102263	down
SLC10A5	23.6920172814843	0.609094725737377	0.258469323356728	2.35654551893082	0.0184458068050223	up
FLT4	107.057080604734	-0.669561	0.284337214854534	-2.35481	0.01853207036033	down
ZNF461	14.050276604047	-1.09554	0.46660689737972	-2.34789	0.018880113263831	down
KLF14	6.66445123598324	-1.41302	0.602644124801259	-2.34471	0.0190421287451999	down
LOC114108848	2.08516401702343	3.26334002623455	1.39308944360781	2.34252010250195	0.0191540021057832	up
SLC3A1	7.92287205895305	-2.13987	0.914096108365213	-2.34097	0.0192336261059543	down
HIF3A	174.030535709098	0.860281731606439	0.36749001529002	2.34096627340341	0.0192339045200914	up
CRABP2	200.925829118475	1.29959040900457	0.555710568937468	2.33861020762917	0.0193556160382299	up
RTN1	3.5920812964682	-1.90006	0.813409175079742	-2.33592	0.0194953020062344	down
EPHA1	6.83471882327864	1.19034438976671	0.510128031134363	2.33342282156062	0.0196259646464941	up
QRICH2	6.07758708093519	1.57932604381297	0.677654212364231	2.33057806621307	0.0197756191695062	up
TRIL	233.971466740406	-0.657527	0.282343512381626	-2.32882	0.0198687343365018	down
LOC101107463	25.4383244147344	-0.712315	0.306646074494397	-2.32292	0.0201833424807307	down
PCDH17	38.0721442968684	-0.677234	0.291758837106656	-2.32121	0.0202753611034944	down
MUC1	10.8119280801984	0.79007879162885	0.34067558666959	2.31915294944548	0.0203867446008292	up
LOC114110572	1.12220488635592	3.27534056031955	1.41369162770381	2.31687059336944	0.0205107820916739	up
LOC101121655	9.18187049326835	1.13875234072114	0.492134628012783	2.31390411465124	0.0206729823701369	up
APOLD1	986.534124723746	0.822448826339437	0.355637823937394	2.31260223458183	0.0207445185644394	up
NETO2	20.8013995379268	1.17347145511647	0.508094251879851	2.30955467568242	0.0209128213584935	up
SLC27A6	33.2929043008255	-1.23157	0.533969945332707	-2.30644	0.0210860045306998	down
FGF14	1.86274381043319	2.4905738294256	1.0806438243703	2.30471296208709	0.0211826544602673	up
CDC25C	2.69770632476311	-1.83684	0.797940639805394	-2.30198	0.0213365530331112	down
BST-2B	63.9312071690322	-0.925682	0.402422379087321	-2.30027	0.0214327087058166	down
LOC114118740	12.1525568765337	0.739916278338646	0.321702486730293	2.30000173719195	0.0214481216245441	up
LOC105611082	2.46938762439737	2.16805243711736	0.942898613057785	2.29934842102106	0.0214851623199133	up
PROM1	20.0782096910068	1.00328220547302	0.437613448796453	2.29262196633192	0.0218697786095677	up
TMEM151A	5.23152389883064	-1.31705	0.574889883856173	-2.29095	0.0219662013204222	down
LOC114117519	36.8853058816194	1.02675127024749	0.448278917684591	2.29042952889859	0.0219964293927097	up
LOC114110133	6.76071945463192	-1.30185	0.568525066898178	-2.28987	0.022028615182752	down
LOC106991947	9.58601524071565	-0.798083	0.348527860655882	-2.28987	0.0220289908534632	down
ADGRF1	335.585077418726	2.25100429306399	0.984859560331256	2.28560942466443	0.0222771183144934	up
PDLIM2	23.370995400853	-0.7564	0.332516230194446	-2.27478	0.0229192978807078	down
YOD1	441.476719407233	1.1075042114698	0.487290472360875	2.27278035235135	0.0230394196204669	up
C11H17orf113	63.6208826328833	-0.597245	0.26323433830065	-2.26887	0.0232760426072692	down
LOC101119545	39.1789437217243	-1.90409	0.839911949668583	-2.26701	0.0233898389865399	down
UPP1	18.0024896206615	1.13841573843785	0.502402574653873	2.26594328108718	0.023454856190796	up
P2RY13	24.9035365298773	-0.767037	0.338845937967739	-2.26367	0.023594200780222	down
KCNH2	117.573488493888	-0.730256	0.322893250675821	-2.2616	0.0237219456426058	down
LOC105608311	7.24422552085919	1.14015344137598	0.504695266058299	2.25909279926609	0.0238776129718839	up
SDR42E1	10.7258013428631	-1.15695	0.512528419155463	-2.25733	0.0239874728474466	down
TBC1D2	35.0045580921404	0.660631208435238	0.292902600585074	2.25546378596716	0.0241042329073709	up
RASD1	4035.26431899969	0.816037154766491	0.36336660486448	2.24576816868143	0.0247188611907874	up
LOC101119517	123.130585285129	-1.06307	0.473473201024225	-2.24526	0.0247514841004913	down
ARRDC5	14.019971089729	0.794635469888846	0.354364725054032	2.24242260503689	0.0249340721900712	up
LOC105603893	4.1128	-1.52446	0.679878864447094	-2.24225	0.0249450376840251	down
LOC101105019	1.16039	3.70656245344061	1.65387436066101	2.24113907416716	0.0250170678493449	up
LOC101103720	15.1334988390188	-0.835972	0.373151823069021	-2.2403	0.0250713785907783	down
FGD2	23.9927377729089	-0.758797	0.338720908799928	-2.24018	0.025079030347105	down
TRAM1L1	1.46354374254171	-2.5754	1.14966161416719	-2.24014	0.0250818359292208	down
KCNMB4	421.84409292167	-0.678914	0.303219817274277	-2.23902	0.025154882365973	down
IL17RE	2.63125386994485	2.20121284957792	0.983198731929932	2.23882799895108	0.0251671097475012	up
GRIP1	51.0211695955766	0.698997301173037	0.312328576940996	2.23801903757622	0.0252198136763916	up
MX2	39.8234631612716	-1.36311	0.609457277061533	-2.2366	0.0253127154027515	down
GAS2L2	3.7272687896033	2.71684929668744	1.21781282184791	2.2309251864871	0.0256860850697412	up
LOC106990836	19.1846437378773	-0.816257	0.366283816868235	-2.22848	0.025848298298694	down
DZIP1L	64.4990283440967	1.13539883990005	0.510037617521042	2.22610803771392	0.0260069456913416	up
IRX3	92.1891593532043	0.645849009776445	0.290683443794143	2.22182935961714	0.0262948397774774	up
XAF1	41.2085893953172	-0.769581	0.346530738959163	-2.22082	0.026363423461687	down
RNASE6	60.1281630713644	-0.893286	0.403235405652332	-2.2153	0.0267396834554463	down
PP2D1	10.5763453239422	-0.791583	0.357696636825349	-2.213	0.0268976199010527	down
ARL10	375.814867465531	-0.850074	0.384285336483996	-2.21209	0.0269604010369564	down
ZNF577	16.9944522817338	-0.750896	0.340436257985343	-2.20569	0.0274059655108521	down
TUBB4A	14.9542926355325	-0.898886	0.407662635507945	-2.20498	0.0274557869384414	down
LRFN4	54.4570968595934	0.774794730396253	0.351708760860499	2.20294407367227	0.0275986906922445	up
TSPEAR	2.29593910773106	2.1239602344578	0.964365340536309	2.20244356073251	0.0276339917212383	up
SLC12A8	1.64280906931198	-2.12662	0.966274136594323	-2.20085	0.0277468835581501	down
HSPH1	2878.26229401027	0.627160882963644	0.285108226763083	2.1997291698103	0.0278261159337755	up
LOC101112084	149.422005214313	-0.604604	0.275487833460055	-2.19467	0.0281876058989058	down
GABBR2	36.8717693621994	0.789008699883302	0.360050400697697	2.19138403499727	0.0284240134292159	up
LOC114118016	2.13277970465882	2.13536388036702	0.974525852277875	2.19118238410585	0.0284385968532481	up
IL3RA	28.4724320510657	0.650464992218815	0.29941879546477	2.17242538568475	0.0298235919573086	up
LOC101111723	313.141581296957	0.595412906605945	0.274250043715702	2.1710585658946	0.0299267455770858	up
LOC114111491	1.72464409964049	-2.27096	1.04650980504885	-2.17003	0.0300044200042059	down
TMEM100	597.327592747694	0.623987952774406	0.287554804026741	2.16997923191149	0.0300084192843725	up
PDE6C	1.27995891847502	2.44899382209911	1.12878975187348	2.16957481943334	0.0300390706692417	up
PNLDC1	8.52199995614014	1.04784344862086	0.483053978353592	2.16920571111381	0.0300670697521586	up
SLC22A4	10.0760050944548	0.852302358909217	0.393216688258413	2.16751319147753	0.0301957449445674	up
ZNF268	9.74247119726315	-0.994324	0.458893848492592	-2.16678	0.0302513338269282	down
LOC114110470	1.39921808079982	2.61301205313382	1.20629893638669	2.1661397306382	0.0303005109637801	up
LOC105603604	10.6204927475034	-0.846233	0.390709306621652	-2.16589	0.0303196039926499	down
PRSS42P	7.42422023080695	1.10941183006011	0.512502575264719	2.16469513248215	0.0304110400943021	up
LOC101108781	1.27698472472066	2.45832603872388	1.13574258892816	2.16450986578207	0.0304252402520281	up
SLC6A1	539.416952055779	0.761782156473476	0.352355403409439	2.16197097902393	0.0306204131950512	up
LOC114116158	1487.62954248283	-0.796484	0.368693082429769	-2.16029	0.0307502039034391	down
LOC114109708	5.4352538998912	1.37201810849831	0.63595427015478	2.15741630001854	0.0309732423088264	up
IFIT2	152.310392411595	-0.622464	0.288663538342877	-2.15636	0.0310552514605929	down
DMXL2	11.5702469272167	0.804712628491454	0.373377110722661	2.15522753104483	0.0311440335205613	up
LOC114111781	69.2126041146902	0.734573394781823	0.341102069155774	2.1535295772315	0.0312770821602603	up
HILPDA	41.0509669041858	-0.685067	0.31811829595259	-2.1535	0.031279707555979	down
ZNF750	16.8863223573434	-2.63774	1.2254873657282	-2.1524	0.0313655650661885	down
LOC105603397	3.70679306365047	1.20754817899044	0.561373998009176	2.15105826645484	0.03147160099136	up
STXBP1	514.792178201145	0.590712679421204	0.274668602121833	2.1506378044593	0.0315047989748019	up
FMO1	36.005821384271	-1.10035	0.512020109884628	-2.14903	0.0316319932598034	down
LOC105614674	1.10519192606751	2.9471418734202	1.37321180054847	2.14616701680184	0.0318596560422052	up
LOC101116085	151.182317441784	-0.868326	0.404711710836414	-2.14554	0.0319094802201061	down
LOC114114654	1.63267595967826	2.20290880298026	1.02843742763292	2.14199594821295	0.0321938080796681	up
TIAM2	233.32622403374	1.20594646345712	0.565205639344881	2.13364195172382	0.0328721011302828	up
LRRN3	14.2535574578895	0.988653612377356	0.463751040979805	2.13186284237453	0.033018123652898	up
LOC114116894	3.96892882175954	-1.38353	0.649452046533549	-2.1303	0.0331468982510356	down
LVRN	156.352252030724	-0.58949	0.276880997009601	-2.12904	0.0332510667746708	down
LOC101106730	8.6061353177593	-1.04218	0.48952061731495	-2.12898	0.0332558686626973	down
C4BPA	2.79668292829616	2.61694113736402	1.22951737960028	2.12842956169907	0.0333014843153681	up
LOC106990463	10.0927449328861	-1.2208	0.574005840870778	-2.12681	0.0334354861919296	down
LOC114113694	65.7159480321199	-0.88757	0.41890052710456	-2.11881	0.0341067269227076	down
PPM1N	9.25428887807733	0.95496803261062	0.451014456705501	2.11737787650161	0.0342277902795961	up
LOC101115853	1.89076705764843	3.11640826522398	1.47234246752942	2.1166327358969	0.0342910295785243	up
LOC114117989	3.87662592881214	1.39033438137877	0.657827336770579	2.11352478631282	0.0345558758241851	up
NXPE4	78.2249797501532	-1.29528	0.615406933822272	-2.10476	0.0353121713582755	down
LOC114110256	368.823597282733	1.41781876007779	0.67547749241367	2.0989874214928	0.0358180095692754	up
FN3K	39.1352986078405	0.591163226570991	0.281863048005061	2.09734206294532	0.0359633058524401	up
LOC105602877	243.197349017836	-0.66062	0.315591804437406	-2.09327	0.0363247328085168	down
LOC101113636	63.3035455085341	0.722483907040392	0.345285957207085	2.09242192437929	0.0364007892490388	up
CELF4	36.161903024773	0.59916057412364	0.286397416294838	2.09206	0.0364331501951506	up
LOC114113841	23.0756240232424	0.716419793904284	0.342610579212214	2.09106150648236	0.0365225507735052	up
ZNF684	35.3308309064814	-0.596548	0.285509038008996	-2.08942	0.0366700674733985	down
SOCS3	273.625484694325	0.695142581223945	0.332986499413529	2.08759989503557	0.0368339414862374	up
LOC114108680	1.01266975161183	3.17808324297562	1.52382649838716	2.08559389559071	0.0370154247792061	up
BAIAP2L2	8.29253548402606	-1.04051	0.499049614207101	-2.08498	0.0370707948706413	down
CELSR3	1.54434992680629	-2.09158	1.00469452164635	-2.0818	0.037360366474466	down
LOC106991804	59.343218062262	-0.969601	0.46607022873653	-2.08037	0.0374911726698611	down
IQGAP3	15.6854702279921	-0.623945	0.300113812183221	-2.07903	0.0376147527889009	down
KCNK12	22.3596006403861	0.984188168645341	0.474100831579197	2.0759	0.037902761244267	up
CCR5	33.9105860633398	-0.666342	0.321146335582578	-2.07489	0.0379970170014824	down
AMDHD1	0.853313517599014	-3.19354	1.53940848702212	-2.07453	0.0380304843863095	down
STARD5	46.0180038782057	-0.618625	0.298264220028624	-2.07408	0.0380715400970147	down
EPHB1	54.6948265306859	-0.585384	0.282484617796171	-2.07227	0.038240271084132	down
MX1	183.050206664152	-0.770891	0.37281289004817	-2.06777	0.0386617800175062	down
SNTG2	10.6126858830228	-1.56303	0.755906319522817	-2.06776	0.0386629702784394	down
OSBPL10	127.899122159122	-0.6928	0.33565703699478	-2.06401	0.0390165845125491	down
LOC114117992	12.2131424358119	1.55850903428119	0.755452974114548	2.06301263967871	0.039111427302075	up
RASGRP4	16.2399012594747	-0.63587	0.308399337043762	-2.06184	0.0392229603274672	down
LOC105612939	6.71479208958659	-1.32313	0.642193688368298	-2.06032	0.0393676894002971	down
TMEM200A	16.0483665285795	-0.820291	0.398811891418766	-2.05684	0.0397019893393145	down
LOC114116376	147.255094018967	0.900020227253729	0.437895826115812	2.05532954090249	0.0398471858893688	up
ITGB7	56.0819595222174	-0.653588	0.318072193979013	-2.05484	0.0398943478810521	down
LOC105614817	1.17396297891403	-2.2401	1.09220638350866	-2.05099	0.0402683273510023	down
LOC114110441	50.7486706033778	-1.53458	0.748340366502405	-2.05064	0.040302150726761	down
LOC101117830	1.15093869771495	-2.92051	1.42529344486491	-2.04906	0.0404563444468281	down
LOC105606285	9.73158885578427	-0.848588	0.414216	-2.04866	0.04049514251039	down
LOC101114120	2.06167905057593	-1.82189	0.889801100638781	-2.04753	0.0406064612290815	down
LOC105605292	4.29586837807213	-1.78114	0.870202220577459	-2.04681	0.0406766327606081	down
LOC101123662	10.0088215348498	-1.05639	0.516270384003241	-2.0462	0.0407369875748714	down
SERTM2	4.59005208156776	1.07379430342697	0.524949098896361	2.04552080513041	0.040803540207716	up
CIB4	1.33527971301163	-3.13523	1.53336858253276	-2.04467	0.0408876870634148	down
LOC101106844	4.60749480034949	-1.65794	0.810886269184969	-2.04461	0.0408937828752354	down
LRRN1	388.272649450653	0.673284364331923	0.329305848689739	2.04455635091459	0.0408986165089165	up
LOC105606974	20.1066241519214	0.681483722886173	0.333414290278627	2.04395475165948	0.0409580174369825	up
PAPPA2	7.25362142485448	1.24038341966634	0.60785792645248	2.04058113859819	0.0412924785254096	up
STC1	187.161613235409	0.654172383998329	0.320742758348156	2.03955464923777	0.0413947029003586	up
LOC114111033	0.817570906532871	-3.12918	1.53499405172373	-2.03856	0.0414939291917962	down
LOC105604801	8.59408660992996	0.844818899746921	0.414991041678349	2.03575213655268	0.0417752508670651	up
LOC114116674	2.38265550491699	-2.55778	1.2575999769896	-2.03386	0.0419662093663596	down
LOC105612788	8.99358519449465	1.16351960713364	0.572268705889665	2.03317007405604	0.0420353433576342	up
CCNE2	42.3131148991369	0.67424583990086	0.331805697966865	2.03205021502733	0.0421485726501708	up
LOC105605118	2.43947116207336	1.84383247675643	0.908454703207081	2.02963611751607	0.0423935408040504	up
LOC106990528	1.93796789880127	2.47072605082752	1.21745566696188	2.0294176764507	0.0424157661910757	up
GREB1	110.031087653767	-0.847564	0.417897962660968	-2.02816	0.0425438861208301	down
CALML6	40.3743653801293	0.633978833275002	0.312756925154693	2.0270656931463	0.042655694798399	up
LOC106991366	9.28324925217187	-1.95927	0.967502899671539	-2.02508	0.042858793183101	down
LOC114117997	5.35364426705651	1.02030493650486	0.504331342545474	2.02308452882415	0.0430644333409652	up
LOC114114264	5.89099978832869	-1.12881	0.559188084696707	-2.01866	0.0435228421403139	down
SCG3	17.0325848174547	-0.725545	0.36014099903604	-2.01461	0.0439450642272459	down
TMEM154	12.4728173389854	-0.894956	0.444320250792852	-2.01421	0.0439871502260414	down
LOC114110341	7.38866210523595	1.44762548540578	0.718947785689346	2.01353354752704	0.044058529383827	up
GIPC2	100.949313117747	0.795697489143457	0.395236981211877	2.01321618919284	0.044091890832673	up
DBF4B	16.8162878563508	0.972363497279799	0.48343544032592	2.01136163419102	0.0442872726745519	up
SERPINB5	25.4473557949685	-1.10067	0.548040595781233	-2.00837	0.0446037504512727	down
LOC114116863	8.81841575709492	0.774229605725707	0.38583146612907	2.00665231763836	0.0447866964622052	up
SLC22A15	4.78320962178542	-1.04391	0.520976266204422	-2.00375	0.0450967601515685	down
KCNJ4	158.145649587751	1.08053638481723	0.539947599004576	2.00118749821141	0.0453721877245709	up
SCTR	7.29446888086418	-1.36548	0.68252637327211	-2.00063	0.0454327614043461	down
SHISA6	9.93316292672254	-0.965884	0.483146015710148	-1.99916	0.045591474000194	down
BUB1	17.8878871115099	-0.635627	0.318549384960444	-1.99538	0.046001366155063	down
LOC105616741	3.99313262996114	-1.52802	0.766304429974286	-1.99401	0.0461510639324782	down
TH	13.0143444605603	0.986696241201128	0.495043054826961	1.99315237650596	0.0462447641404443	up
DNAH1	1.84001336146574	3.7476393775709	1.88420378842331	1.98897773191874	0.0467036609090251	up
LOC105603892	22.6431555242122	-0.753123	0.379219738637413	-1.98598	0.0470354515714307	down
LOC105605095	4.26386682011809	-2.27806	1.14770583395897	-1.98488	0.0471578499313579	down
NRL	1.33929440123399	2.55200475236564	1.28607219059692	1.98434020346956	0.0472179271976489	up
CCN1	4155.38054117042	0.9312769520303	0.469322034527748	1.98430263980124	0.0472221120867753	up
LOC114117378	2.23157676129933	1.54329919963852	0.777783205049977	1.98422798231978	0.0472304304455711	up
FGF6	265.092607228596	-0.738859	0.372923798789861	-1.98126	0.0475621876732637	down
LOC114114898	0.717110175097147	3.03243920223743	1.5306407385688	1.9811567311823	0.0475736998596964	up
LOC101116852	8.47721926450728	-0.885223	0.44684897061451	-1.98103	0.047587463407792	down
CCR6	6.9333909700254	-1.29199	0.652441028729257	-1.98024	0.0476764802632718	down
LRRC31	6.44225748779758	-1.24295	0.628689674912803	-1.97705	0.048036198533273	down
LOC101104568	33.2546621210624	1.11288139072066	0.563948487767034	1.97337419083636	0.048452945862286	up
BCO1	3.68227287114164	-1.71409	0.868775271878811	-1.973	0.0484958547000596	down
SNX32	1.99370517841451	2.23976901798453	1.13648622323259	1.97078413464071	0.0487485721734519	up
VWA3A	3.31653830610651	-1.71419	0.869881547501797	-1.9706	0.0487696565391337	down
SLC25A25	2637.40594872197	0.694324198650331	0.353224213758144	1.96567554433214	0.0493361015209288	up
LOC114111166	4.04644292674637	1.09581663069438	0.55761610731066	1.96518	0.0493932815756211	up
AK8	9.39021391561572	-0.873827	0.445570502592394	-1.96114	0.0498624710455482	down

## Sheet: Table S2
	Table S2. GO term enrichment analysis of DEGs.
Regulated	GO.ID	Category	Term	List	Total	p-value	Adjust-pvalue	Gene names
Up-regulated DEGs	GO:0050873	BP	brown fat cell differentiation	4	18	1.02142328979078e-05	0.0139919	ADIPOQ;CEBPA;LEP;PTGS2
	GO:0051094	BP	positive regulation of developmental process	12	366	2.04455385814799e-05	0.0139919	ADIPOQ;CEBPA;CRABP2;FOS;LEP;LOC101119706;LRRN1;LRRN3;PLAG1;PTGS2;THPO;TMEM100
	GO:0006979	BP	response to oxidative stress	7	111	2.41655455808572e-05	0.0139919	ADIPOQ;FOS;GPX2;LOC101119706;MGST1;PTGS2;SESN3
	GO:0051240	BP	positive regulation of multicellular organismal process	13	468	4.99767937324474e-05	0.0217024	ADIPOQ;CEBPA;CRABP2;FOS;LEP;LOC101119706;LRRN1;LRRN3;PLAG1;PTGS2;THPO;TLR1;TMEM100
	GO:0004601	MF	peroxidase activity	3	19	0.000248987404142955	0.0355542	GPX2;MGST1;PTGS2
	GO:0016684	MF	oxidoreductase activity, acting on peroxide as acceptor	3	21	0.00033861180527771	0.0355542	GPX2;MGST1;PTGS2
	GO:0045597	BP	positive regulation of cell differentiation	9	249	0.000127481129832734	0.0442869	ADIPOQ;CEBPA;CRABP2;FOS;LEP;PLAG1;PTGS2;THPO;TMEM100
Down-regulated DEGs	GO:0045071	BP	negative regulation of viral genome replication	4	15	3.20046343767129e-06	0.0034565	APOBEC3F;LOC114113694;MX1;SLPI
	GO:1903901	BP	negative regulation of viral life cycle	4	20	1.10620784060029e-05	0.00597352	APOBEC3F;LOC114113694;MX1;SLPI
	GO:0048525	BP	negative regulation of viral process	4	24	2.3751245540756e-05	0.00855045	APOBEC3F;LOC114113694;MX1;SLPI
	GO:0045069	BP	regulation of viral genome replication	4	30	5.9335238753262e-05	0.0160205	APOBEC3F;LOC114113694;MX1;SLPI
	GO:0019079	BP	viral genome replication	4	35	0.000110397682150683	0.0238459	APOBEC3F;LOC114113694;MX1;SLPI
	GO:0004857	MF	enzyme inhibitor activity	6	116	0.000216255583356569	0.0319452	ANGPTL4;MT3;PPP1R14C;SERPINB5;SLPI;WFIKKN2
	GO:0004866	MF	endopeptidase inhibitor activity	4	47	0.00041130567474012	0.0319452	MT3;SERPINB5;SLPI;WFIKKN2
	GO:0030414	MF	peptidase inhibitor activity	4	51	0.000563703116541605	0.0319452	MT3;SERPINB5;SLPI;WFIKKN2
	GO:0004867	MF	serine-type endopeptidase inhibitor activity	3	22	0.000574994167536757	0.0319452	SERPINB5;SLPI;WFIKKN2
	GO:0061135	MF	endopeptidase regulator activity	4	52	0.000607323930427252	0.0319452	MT3;SERPINB5;SLPI;WFIKKN2
	GO:0043086	BP	negative regulation of catalytic activity	8	226	0.000189976185120099	0.0341957	ANGPTL4;MT3;P2RY13;PPP1R14C;SERPINB5;SLPI;UCHL1;WFIKKN2

## Sheet: Table S3
Table S3. KEGG pathway enrichment analysis of DEGs.
Regulated	PathwayID	Pathway	List	Total	p-value	Adjust-pvalue	Gene names
Up-regulated DEGs	oas04657	IL-17 signaling pathway	7	92	1.50763054114013e-05	0.00293988	LOC101120093;FOS;MMP1;PTGS2;LOC114108665;LOC101104661;IL17RE
	oas04668	TNF signaling pathway	7	125	0.000108806751540441	0.0106087	LOC101120093;FOS;PTGS2;LOC114108665;LOC101104661;LOC101113636;SOCS3
	oas05323	Rheumatoid arthritis	6	106	0.000326583995399455	0.021228	LOC101120093;FOS;MMP1;LOC114108665;LOC101104661;CTSL

## Sheet: Table S4
Table S4. List of differentially accumulated metabolites in the HHS vs. LHS comparison.
ID	pvalue	vip	RT [min]	m/z	Name	Reference Ion	Formula	InChI Key	Total score	HMDB	KEGG	Super_Class	Class	Sub_Class	KEGG class1	KEGG class2	KEGG class3	Regulation
MN1028.neg	0.0122480635034814	1.82470413098887	3.429	127.014	3,4-Anhydro-3-carboxy-2-deoxypentaric acid	[M-H]-	C6H6O7		86.7									Up
MN1064.neg	0.0025732459888136	1.9568822942118	0.594	128.959	Methylene dithiocyanate	[M-H]-	C3H2N2S2	JWZXKXIUSSIAMR-UHFFFAOYSA-N	86.2	HMDB0254635		Organosulfur compounds	Thioacetals	Dithioacetals				Down
MN1073.neg	0.0278978217144231	1.50758442780725	3.181	129.055	Ketoleucine	[M-H]-	C6H10O3	BKAJNAXTPSGJCU-UHFFFAOYSA-N	92.4	HMDB0000695	C00233	Organic acids and derivatives	Keto acids and derivatives	Short-chain keto acids and derivatives	Organic acids	Carboxylic acids	2-Oxocarboxylic acids	Down
MN1103.neg	0.00525909490448304	1.91987689910871	2.561	131.034	Methylsuccinic acid	[M-H]-	C5H8O4	WXUAQHNMJWJLTG-VKHMYHEASA-N	92.3	HMDB0001844		Lipids and lipid-like molecules	Fatty Acyls	Fatty acids and conjugates				Down
MN1120.neg	0.0242725929479488	1.62074010383593	0.625	132.03	L-Aspartate	[M-H]-	C4H7NO4	CKLJMWTZIZZHCS-REOHCLBHSA-N	86.2	HMDB0000191	C00049	Organic acids and derivatives	Carboxylic acids and derivatives	Amino acids, peptides, and analogues	Peptides; Hormones and transmitters	Amino acids; Neurotransmitters	Common amino acids; Amino acids	Down
MN1276.neg	0.000497820915453513	2.30719071490305	0.678	142.975	Ethephon	[M-H]-	C2H6ClO3P	UDPGUMQDCGORJQ-UHFFFAOYSA-N	72.5	HMDB0252014	C18399	Organic acids and derivatives	Organic phosphonic acids and derivatives	Organic phosphonic acids				Down
MN1599.neg	0.012674843841523	1.81840765463882	3.157	163.039	2-Hydroxycinnamic acid, predominantly trans	[M-H]-	C9H8O3	PMOWTIHVNWZYFI-AATRIKPKSA-N	92			Phenylpropanoids and polyketides	Cinnamic acids and derivatives	Hydroxycinnamic acids and derivatives				Down
MN1846.neg	0.0122817015160686	1.76141804639946	1.779	177.022	2,3-Dihydroxy-5-methylthio-4-pentenoic acid	[M-H]-	C6H10O4S	XMZBEAXQGSBWLG-BKDNXVRYSA-N	75.8	HMDB0240388		Lipids and lipid-like molecules	Fatty Acyls	Fatty acids and conjugates				Down
MN1915.neg	0.0184130889489351	1.75031222921583	3.157	181.05	3,5-Dihydroxyphenylpropionic acid	[M-H]-	C9H10O4	ITPFIKQWNDGDLG-UHFFFAOYSA-N	91.7	HMDB0125533		Phenylpropanoids and polyketides	Phenylpropanoic acids					Down
MN2008.neg	0.0043386828342445	1.92876084394713	0.966	187.001	3-Amino-4-methoxybenzenesulfonic acid	[M-H]-	C7H9NO4S	FLIOATBXVNLPLK-UHFFFAOYSA-N	80.6			Benzenoids	Benzene and substituted derivatives	Benzenesulfonic acids and derivatives				Down
MN2038.neg	0.0385876212607567	1.44529356757332	3.469	188.038	1-Nitronaphthalene-5,6-oxide	[M-H]-	C10H7NO3	GSAMVXYBVGOJMK-UHFFFAOYSA-N	83.2	HMDB0060331	C14800	Benzenoids	Naphthalenes	Nitronaphthalenes				Down
MN2065.neg	0.0403015044496256	1.42237379754464	3.374	188.985	3,4-Dihydroxybenzenesulfonic acid	[M-H]-	C6H6O5S	LTPDITOEDOAWRU-UHFFFAOYSA-N	88.9			Benzenoids	Benzene and substituted derivatives	Benzenesulfonic acids and derivatives				Down
MN2095.neg	0.0130218690209696	1.72900718031789	3.244	190.053	N-ACETYL-METHIONINE	[M-H]-	C7H13NO3S	XUYPXLNMDZIRQH-UHFFFAOYSA-N	89.6	HMDB0011745	C02712	Organic acids and derivatives	Carboxylic acids and derivatives	Amino acids, peptides, and analogues				Down
MN2171.neg	0.000168541567911296	2.37372732570215	0.682	194.946	5-Bromo-1-benzofuran-2-carboxylic acid	[M-H]-	C9H5BrO3	QKUWZCOVKRUXKX-UHFFFAOYSA-N	86.1			Organoheterocyclic compounds	Benzofurans					Down
MN2524.neg	0.0280432755350704	1.5214899911866	1.095	212.98	2-Oxo-3-hydroxy-4-phosphobutanoic acid	[M-H]-	C4H7O8P	MZJFVXDTNBHTKZ-UWTATZPHSA-N	84.3	HMDB0006801	C06054	Organic acids and derivatives	Keto acids and derivatives	Short-chain keto acids and derivatives				Down
MN2707.neg	0.0187817436445246	1.6334995334176	5.062	221.154	2,6-Di-tert-butyl-1,4-benzenediol	[M-H]-	C14H22O2	JFGVTUJBHHZRAB-UHFFFAOYSA-N	82	HMDB0040178		Benzenoids	Benzene and substituted derivatives	Phenylpropanes				Down
MN2947.neg	0.00151306143619512	2.13489338948523	0.751	232.901	2-Bromo-6-chlorobenzoic acid	[M-H]-	C7H4BrClO2	URGXUQODOUMRFP-UHFFFAOYSA-N	86.1			Benzenoids	Benzene and substituted derivatives	Benzoic acids and derivatives				Down
MN2961.neg	0.00326205324044263	1.95164574123463	5.826	233.154	Curcumenol	[M-H]-	C15H22O2	ISFMXVMWEWLJGJ-NZBPQXDJSA-N	90.8	HMDB0033960	C16942	Lipids and lipid-like molecules	Prenol lipids	Sesquiterpenoids				Down
MN3022.neg	0.00995835407908276	1.76858163194174	5.061	236.104	Cyheptamide	[M-H]-	C16H15NO	APBVLLORZMAWKI-UHFFFAOYSA-N	82.9	HMDB0250690		Benzenoids	Dibenzocycloheptenes					Down
MN3251.neg	0.000429671570511977	2.30559043391838	5.838	247.169	Octyl phenylacetate	[M-H]-	C16H24O2	VGYPAVUJUMQTGE-UHFFFAOYSA-N	85.5	HMDB0037713		Lipids and lipid-like molecules	Fatty Acyls	Fatty alcohol esters				Down
MN3276.neg	0.0112643157367012	1.63119099163406	4.301	249.031	Diphenyl phosphate	[M-H]-	C12H11O4P	ASMQGLCHMVWBQR-UHFFFAOYSA-N	84.4	HMDB0251449		Organic acids and derivatives	Organic phosphoric acids and derivatives	Phosphate esters				Down
MN3499.neg	0.0320476294032628	1.57778890954396	0.985	259.021	D-GLUCOSE-6-PHOSPHATE	[M-H]-	C6H13O9P	NBSCHQHZLSJFNQ-GASJEMHNSA-N	91.7	HMDB0001401	C00092	Organic oxygen compounds	Organooxygen compounds	Carbohydrates and carbohydrate conjugates				Up
MN3626.neg	0.0011889106169961	2.0798989016437	0.812	265.994	Piridronic acid	[M-H]-	C7H11NO6P2	NGMZSXZBZNXBGX-UHFFFAOYSA-N	75.7	HMDB0256596		Organic acids and derivatives	Organic phosphonic acids and derivatives	Bisphosphonates				Down
MN3747.neg	0.00425171612826997	1.90718208766805	5.542	272.092	Dimethyl 4-methyl-5-phenyl-1H-pyrrole-2,3-dicarboxylate	[M-H]-	C15H15NO4		79									Down
MN415.neg	0.0155575130986704	1.65694990929348	0.815	88.0401	BETA-ALANINE	[M-H]-	C3H7NO2	UCMIRNVEIXFBKS-UHFFFAOYSA-N	93.3	HMDB0000056	C00099	Organic acids and derivatives	Carboxylic acids and derivatives	Amino acids, peptides, and analogues	Peptides	Amino acids; Amines	Other amino acids; Biogenic amines	Down
MN417.neg	0.00638518469068883	1.86767094775033	0.893	88.0401	Dimethylcarbamic acid	[M-H]-	C3H7NO2	DWLVWMUCHSLGSU-UHFFFAOYSA-N	77.6	HMDB0251396		Organic acids and derivatives	Organic carbonic acids and derivatives					Down
MN4622.neg	0.000679469786589351	2.21615821167528	5.813	314.139	Codeine N-oxide	[M-H]-	C18H21NO4	CHXADVIPZJDMIZ-CJZRMHABNA-N	85.5	HMDB0033948		Alkaloids and derivatives	Morphinans					Down
MN4794.neg	0.0106263063428573	1.73974164486545	0.661	323.078	Vorozole	[M-H]-	C16H13ClN6	XLMPPFTZALNBFS-UHFFFAOYSA-N	82	HMDB0244433		Organoheterocyclic compounds	Benzotriazoles					Down
MN4835.neg	0.000636443708594477	2.36612971136983	6.486	325.216	20-HDoHE	[M-H]-	C22H32O3	YUZXOJOCNGKDNI-LFVREGEGSA-N	84.3	HMDB0060048		Lipids and lipid-like molecules	Fatty Acyls	Fatty acids and conjugates				Up
MN5443.neg	0.028503065852752	1.65604287870967	0.689	354.982	Didemnimide B	[M-H]-	C15H9BrN4O2	JAEXYIAXFPZAAX-UHFFFAOYSA-N	75.7			Organoheterocyclic compounds	Indoles and derivatives	Indoles				Up
MN5456.neg	0.00646449501551777	1.85086025093617	5.809	355.226	1-ethenyl-9a,11a-dimethyl-7-oxo-1h,2h,3h,3ah,3bh,4h,5h,8h,9h,9bh,10h,11h-cyclopenta[a]phenanthren-10-yl acetate	[M-H]-	C23H32O3	QCQFIWFIKNLLNQ-UHFFFAOYSA-N	84.9			Lipids and lipid-like molecules	Steroids and steroid derivatives	Pregnane steroids				Down
MN5590.neg	0.0492337552052442	1.39556951785899	0.926	362.049	Guanosine monophosphate (GMP)	[M-H]-	C10H14N5O8P	RQFCJASXJCIDSX-UUOKFMHZSA-N	84.1			Nucleosides, nucleotides, and analogues	Purine nucleotides	Purine ribonucleotides				Down
MN5679.neg	0.0394241452651449	1.40347039197458	0.653	367.103	Cnidioside A	[M-H]-	C17H20O9	OHMWGMHIZWOKHV-OMVFDJLLSA-N	85.7									Down
MN5710.neg	0.0301846061274109	1.51066019055661	0.773	368.997	Sedoheptulose 1,7-bisphosphate	[M-H]-	C7H16O13P2	OKHXOUGRECCASI-SHUUEZRQSA-N	71.9	HMDB0060274	C00447	Organic oxygen compounds	Organooxygen compounds	Carbohydrates and carbohydrate conjugates				Up
MN5945.neg	0.0423340498083448	1.53086859260898	6.953	380.188	BENPERIDOL	[M-H]-	C22H24FN3O2	FEBOTPHFXYHVPL-UHFFFAOYSA-N	80.5	HMDB0248959		Organic oxygen compounds	Organooxygen compounds	Carbonyl compounds				Up
MN6006.neg	0.00293754666885659	2.02682105194952	7.24	383.187	(6beta,7alpha,12beta,13beta)-7-Hydroxy-11,16-dioxo-8,14-apianadien-22,6-olide	[M-H]-	C23H28O5	IEPYKUBVROCHOQ-UHFFFAOYSA-N	70	HMDB0031380		Lipids and lipid-like molecules	Prenol lipids	Terpene lactones				Up
MN6209.neg	0.0247708621126728	1.65081026874057	5.884	393.193	trans-4-[4-(4-Amino-7,7-dimethyl-7H-pyrimido[4,5-b][1,4]oxazin-6-yl)phenyl]cyclohexaneacetic acid	[M-H]-	C22H26N4O3	FUIYMYNYUHVDPT-UHFFFAOYSA-N	79.9	HMDB0247300		Organoheterocyclic compounds	Diazines	Pyrimidines and pyrimidine derivatives				Down
MN7771.neg	0.00794078940886522	1.9567656783594	5.83	478.291	LysoPE(18:1(11Z)/0:0)	[M-H]-	C23H46NO7P	WAYKKNOEMJFLDI-KOIKXXGWSA-N	87.7	HMDB0011505		Lipids and lipid-like molecules	Glycerophospholipids	Glycerophosphoethanolamines				Up
MN7772.neg	0.0292009405888925	1.58395228125454	5.735	478.291	1-oleoyl-sn-glycero-3-phosphoethanolamine	[M-H]-	C23H46NO7P	PYVRVRFVLRNJLY-UHFFFAOYSA-N	86.1	HMDB0011506		Lipids and lipid-like molecules	Glycerophospholipids	Glycerophosphoethanolamines				Up
MN7799.neg	0.012817156047327	1.87689247750373	6.328	480.308	LysoPE(18:0/0:0)	[M-H]-	C23H48NO7P	BBYWOYAFBUOUFP-JOCHJYFZSA-N	91.7	HMDB0011130		Lipids and lipid-like molecules	Glycerophospholipids	Glycerophosphoethanolamines				Up
MN818.neg	0.0384792046571389	1.39317003449137	0.591	112.985	Trifluoroacetic acid	[M-H]-	C2HF3O2	DTQVDTLACAAQTR-UHFFFAOYSA-N	93.2	HMDB0014118		Organic acids and derivatives	Carboxylic acids and derivatives	Alpha-halocarboxylic acids and derivatives				Down
MN893.neg	0.00551245652751875	1.92680132673277	1.623	117.055	4-Hydroxyisovaleric acid	[M-H]-	C5H10O3	ZGYGEPZZMAXSKH-UHFFFAOYSA-N	80.2	HMDB0002011		Lipids and lipid-like molecules	Fatty Acyls	Fatty acids and conjugates				Down
MP1025.pos	0.0102140806044783	1.79976354308251	7.379	94.0449	N6-Methyl-adenosine	[M+H]+		VQAYFKKCNSOZKM-IOSLPCCCSA-N	76.9	HMDB0004044		Nucleosides, nucleotides, and analogues	Purine nucleosides					Down
MP10404.pos	0.0363038007188581	1.55803860769461	6.639	413.286	(2S)-2-[(1S,2S,4aS,7S,8S,8aS)-7-Acetamido-1-hydroxy-4a,8-dimethyldecahydro-2-naphthalenyl]-N-(2-methoxybenzyl)propanamide	[M+H]+	C25H38N2O4		80.8									Down
MP10724.pos	0.0161737668533477	1.64742870310916	4.989	425.135	(1R,9R)-3-(2-Fluorophenyl)-11-(phenylsulfonyl)-7,11-diazatricyclo[7.3.1.02,7]trideca-2,4-dien-6-one	[M+ACN+H]+	C23H21FN2O3S		82.3									Down
MP10819.pos	0.0407637571672608	1.45174063065276	4.895	428.336	Hydrolyzed fumonisin B1	[M+CH3OH+H]+	C22H47NO5	UWWVLQOLROBFTD-GADKELDLSA-N	81.2			Organic nitrogen compounds	Organonitrogen compounds	Amines				Down
MP11093.pos	0.0150677688170935	1.72152801241342	5.365	437.192	4,6'-Epoxyorotiniflavan-4-ol	[M+H]+	C26H28O6	OHXCIEXSFNBDTK-LOUQGOMINA-N	81.8									Down
MP111.pos	0.0494363491045101	1.45101582945618	0.646	72.0557	Dihydrotriazole	[M+H]+	C2H5N3	SNTWKPAKVQFCCF-UHFFFAOYSA-N	92.7	HMDB0251337		Organoheterocyclic compounds	Azolines	Triazolines				Down
MP11155.pos	0.00316949631005206	1.9819185866949	3.235	439.1	Trovafloxacin	[M+H]+	C20H15F3N4O3	WVPSKSLAZQPAKQ-SOSAQKQKSA-N	79.8	HMDB0014823	C07664	Organoheterocyclic compounds	Diazanaphthalenes	Naphthyridines				Up
MP11562.pos	0.0126004176534519	1.6951831184402	0.547	453.219	6-Amino-1-isobutyl-3-methyl-5-nitroso-2,4(1H,3H)-pyrimidinedione	[M+H]+	C9H14N4O3	PXWGPZUKJUEITG-UHFFFAOYSA-N	70.3			Organoheterocyclic compounds	Diazines	Pyrimidines and pyrimidine derivatives				Up
MP11596.pos	0.0214467448484718	1.57564915009753	5.694	454.292	Glycerophospho-N-palmitoyl ethanolamine	[M+H-H2O]+	C21H44NO7P	FIXMIXZULLAMCB-UHFFFAOYSA-N	77.7			Lipids and lipid-like molecules	Glycerophospholipids	Glycerophosphoethanolamines				Down
MP1164.pos	0.0032689461248695	1.9879043205712	0.972	98.9839	Potassium acetate	[M+H]+	C2H3KO2	SCVFZCLFOSHCOH-UHFFFAOYSA-M	91	HMDB0303539	C12554	Organic acids and derivatives	Carboxylic acids and derivatives	Carboxylic acid derivatives				Down
MP11680.pos	0.0373784560106165	1.47382738993695	1.124	457.301	4-[(Cyclohexylcarbamoyl)amino]butanoic acid	[2M+H]+	C11H20N2O3	WSVFRGGLURJIMG-UHFFFAOYSA-N	80.3			Organic acids and derivatives	Carboxylic acids and derivatives	Amino acids, peptides, and analogues				Up
MP1230.pos	0.0110682282916235	1.7433214704918	7.007	101.071	N-Nitrosopyrrolidine (NPYR)	[M+H]+	C4H8N2O	WNYADZVDBIBLJJ-UHFFFAOYSA-N	87.8			Organoheterocyclic compounds	Pyrrolidines					Down
MP1271.pos	0.0421011097716431	1.46772879114948	7.4	102.034	Propylthiourea	[M+CH3OH+H]+	C4H10N2S	UHGKYJXJYJWDAM-UHFFFAOYSA-N	71.9									Down
MP13168.pos	0.005483445903813	1.90407660052379	6.333	507.271	Methyl (2R,4S,6S,12bR)-4-(4-fluorophenyl)-2-{[2-(4-morpholinyl)ethyl]amino}-1,2,3,4,6,7,12,12b-octahydroindolo[2,3-a]quinolizine-6-carboxylate	[M+ACN+H]+	C29H35FN4O3		80.8									Down
MP1384.pos	0.044449291440919	1.3994569696717	3.511	105.033	Benzanilide	[M+H-H2O]+	C13H11NO	ZVSKZLHKADLHSD-UHFFFAOYSA-N	95.9	HMDB0248973		Benzenoids	Benzene and substituted derivatives	Anilides				Down
MP14975.pos	0.0185912249304403	1.69741340250187	6.95	563.55	Elaidamide	[M+H]+	C18H35NO	FATBGEAMYMYZAF-MDZDMXLPSA-N	76.9			Lipids and lipid-like molecules	Fatty Acyls	Fatty amides				Up
MP1614.pos	0.0100954790891872	1.80827209608218	7.377	112.018	4-PYRIDYLTHIOUREA	[M+NH4]2+	C6H7N3S	HLOFIQOOOSRNFY-UHFFFAOYSA-N	76									Down
MP1669.pos	0.0213604858464239	1.61349204586038	7.377	114.016	Trifluoroacetamide	[M+H]+	C2H2F3NO	NRKYWOKHZRQRJR-UHFFFAOYSA-N	86.1	HMDB0245337		Organic acids and derivatives	Carboxylic acids and derivatives	Carboxylic acid derivatives				Down
MP1872.pos	0.000931066426448048	2.12649453484069	3.598	121.068	2,6-Dimethyl-4-(methylsulfanyl)phenol	[M+H-H2O]+	C9H12OS	MGOOYXDTXUPBTC-UHFFFAOYSA-N	86.5									Up
MP2045.pos	0.0233636373614093	1.58371828768195	0.522	128.019	2-Acetylthiazole	[M+H]+	C5H5NOS	MOMFXATYAINJML-UHFFFAOYSA-N	88.9	HMDB0032964		Organic oxygen compounds	Organooxygen compounds	Carbonyl compounds				Down
MP2116.pos	0.0241190566638059	1.65049363341027	0.454	130.966	2,2-dichloro-1,1-ethanediol	[M+H]+	C2H4Cl2O2	RUUBIFVWPACNLY-UHFFFAOYSA-N	86.5	HMDB0062193	C14860	Organohalogen compounds	Halohydrins	Chlorohydrins				Down
MP2153.pos	0.0210072261200279	1.6565848814483	0.645	132.076	Creatine	[M+H]+	C4H9N3O2	CVSVTCORWBXHQV-UHFFFAOYSA-N	94.4	HMDB0000064	C00300	Organic acids and derivatives	Carboxylic acids and derivatives	Amino acids, peptides, and analogues				Down
MP21814.pos	6.96384529262914e-05	2.48820651148848	5.809	784.576	(2R)-3-(Hexadecyloxy)-2-[(5Z,8Z,11Z,14Z)-5,8,11,14-icosatetraenoylsulfanyl]propyl 2-(trimethylammonio)ethyl phosphate	[M+NH4]+	C44H82NO6PS		76.5									Up
MP21854.pos	0.0073395412198487	1.79504499347639	3.236	786.162	Flavin adenine dinucleotide (FAD)	[2M+H]+	C27H33N9O15P2	VWWQXMAJTJZDQX-UYBVJOGSSA-N	85.2			Nucleosides, nucleotides, and analogues	Flavin nucleotides					Up
MP2248.pos	0.00872717267801456	1.79281090480313	0.996	136.075	octopamine	[M+ACN+H]+	C8H11NO2	QHGUCRYDKWKLMG-MRVPVSSYSA-N	94.4	HMDB0004825	C04227	Benzenoids	Phenols	1-hydroxy-2-unsubstituted benzenoids				Down
MP2321.pos	0.00691005703501179	1.85861936996966	0.689	140.01	2,5-Dimethyl-1,3-thiazole-4-carboxylic acid	[M+H-H2O]+	C6H7NO2S	AFHYBEFNQLGRFV-UHFFFAOYSA-N	78									Down
MP2396.pos	0.0216686943212031	1.63883922609475	3.083	143.033	Kojic acid	[M+H]+	C6H6O4	BEJNERDRQOWKJM-UHFFFAOYSA-N	84	HMDB0032923	C14516	Organoheterocyclic compounds	Pyrans	Pyranones and derivatives				Down
MP2481.pos	0.0155158216377799	1.62318453107175	0.539	147.113	L-Lysine	[M+H]+	C6H14N2O2	KDXKERNSBIXSRK-UHFFFAOYSA-N	95.4	HMDB0000182	C00047	Organic acids and derivatives	Carboxylic acids and derivatives	Amino acids, peptides, and analogues	Peptides	Amino acids	Common amino acids	Down
MP2530.pos	0.0254649500100301	1.58308483471362	6.051	149.023	Phthalic anhydride	[M+H]+	C8H4O3	LGRFSURHDFAFJT-UHFFFAOYSA-N	92.4	HMDB0256501		Organoheterocyclic compounds	Benzofurans	Benzofuranones				Down
MP2535.pos	0.0244890788630441	1.63722479297241	1.767	149.059	2-Chromanone	[M+H]+	C9H8O2	VMUXSMXIQBNMGZ-UHFFFAOYSA-N	90.5			Phenylpropanoids and polyketides	3,4-dihydrocoumarins					Down
MP2557.pos	0.0270089106549067	1.62963681343248	0.75	150.058	L-Methionine	[M+H]+	C5H11NO2S	FFEARJCKVFRZRR-SGAVLPGINA-N	90.6	HMDB0000696	C00073	Organic acids and derivatives	Carboxylic acids and derivatives	Amino acids, peptides, and analogues	Peptides	Amino acids	Common amino acids	Down
MP2680.pos	0.048885360842898	1.42305961735855	4.168	155.046	Diethyl phosphate	[M+H-H2O]+	C4H11O4P	UCQFCFPECQILOL-UHFFFAOYSA-N	82.1	HMDB0012209	C06608	Organic acids and derivatives	Organic phosphoric acids and derivatives	Phosphate esters				Down
MP2755.pos	0.00317557018530578	2.08907577841276	4.956	158.154	N-Isobutyl-3-methylbutanamide	[M+H]+	C9H19NO		89.3									Down
MP2862.pos	0.00549722962973407	1.90784410212732	4.64	163.039	4-Hydroxycoumarins	[M+H]+	C9H6O3	VXIXUWQIVKSKSA-UHFFFAOYSA-N	90.4			Phenylpropanoids and polyketides	Coumarins and derivatives	Hydroxycoumarins				Down
MP2897.pos	0.0128517801158979	1.71407612112294	0.996	165.054	MW5143500	[M+H]+	C9H10O4		91.6									Down
MP2919.pos	0.0377269841458772	1.50856860263495	1.767	166.086	L-Phenylalanine	[M+H]+	C9H11NO2	COLNVLDHVKWLRT-QMMMGPOBSA-N	91.3	HMDB0000159	C00079	Organic acids and derivatives	Carboxylic acids and derivatives	Amino acids, peptides, and analogues	Peptides	Amino acids	Common amino acids	Down
MP3131.pos	0.00848005179518091	1.81414365245817	0.677	175.107	N-Acetylornithine	[2M+Na]+	C7H14N2O3	JRLGPAXAGHMNOL-LURJTMIESA-N	86.6	HMDB0003357	C00437	Organic acids and derivatives	Carboxylic acids and derivatives	Amino acids, peptides, and analogues				Down
MP3132.pos	0.0353331887189545	1.52352463656251	0.551	175.119	L-Arginine	[M+H]+	C6H14N4O2	ODKSFYDXXFIFQN-BYPYZUCNSA-N	92.1	HMDB0000517	C00062	Organic acids and derivatives	Carboxylic acids and derivatives	Amino acids, peptides, and analogues	Peptides	Amino acids	Common amino acids	Down
MP3172.pos	0.026541528406875	1.54826952359534	5.139	177.054	Monoethyl phthalate	[M+H]+	C10H10O4	YWWHKOHZGJFMIE-UHFFFAOYSA-N	83.9	HMDB0002120		Benzenoids	Benzene and substituted derivatives	Benzoic acids and derivatives				Down
MP3246.pos	0.040298625963646	1.42786675929095	3.511	180.065	Hippuric acid	[M+Na]+	C9H9NO3	QIAFMBKCNZACKA-UHFFFAOYAD	92.3	HMDB0000714	C01586	Benzenoids	Benzene and substituted derivatives	Benzoic acids and derivatives				Down
MP3308.pos	0.00696449207452707	1.83512739344745	0.996	182.081	L-Tyrosine	[M+NH4]+	C9H11NO3	OUYCCCASQSFEME-QMMMGPOBSA-N	93.4	HMDB0000158	C00082	Organic acids and derivatives	Carboxylic acids and derivatives	Amino acids, peptides, and analogues	Peptides	Amino acids	Common amino acids	Down
MP3309.pos	0.0018562150810262	2.05462032931174	0.807	182.081	h-d-tyr-otbu	[M+H]+	C13H19NO3	DIGHFXIWRPMGSA-LLVKDONJSA-N	89.4			Organic acids and derivatives	Carboxylic acids and derivatives	Amino acids, peptides, and analogues				Down
MP3395.pos	0.0412497295244438	1.46621186062524	3.79	185.114	r-limonene	[M+H]+	C10H16O3	JRFITZGBELIFQM-UHFFFAOYSA-N	82.2	HMDB0257077	C06099	Organoheterocyclic compounds	Oxepanes		Lipids	PR Prenol lipids	PR01 Isoprenoids	Down
MP3453.pos	0.0366823180937209	1.50342115937815	7.376	186.981	5,6-Dichloro-1H-benzimidazole	[M+H]+	C7H4Cl2N2	IPRDZAMUYMOJTA-UHFFFAOYSA-N	79.6	HMDB0247168		Organoheterocyclic compounds	Benzimidazoles					Down
MP3479.pos	0.00287674614461387	2.02128932393413	4.435	188.047	N-(4-Chloro-2,5-dimethoxyphenyl)acetamide	[M+Na]+	C10H12ClNO3	OQKSIDOPPLSAOL-UHFFFAOYSA-N	72.5									Down
MP3527.pos	0.030805136042329	1.52544477896343	0.611	189.134	Homo-L-arginine	[M+H]+	C7H16N4O2	QUOGESRFPZDMMT-YFKPBYRVSA-N	79.7	HMDB0000670	C01924	Organic acids and derivatives	Carboxylic acids and derivatives	Amino acids, peptides, and analogues				Down
MP3645.pos	0.00100171535567109	2.14358435843519	0.891	193.93	Methyl 2-bromo-1,3-oxazole-4-carboxylate	[M+H-H2O]+	C5H4BrNO3	IPOIRZXJSNVZTP-UHFFFAOYSA-N	81.6									Down
MP3677.pos	0.00332152779034226	1.96334070562839	4.639	195.065	Methyl caffeate	[M+CH3OH+H]+	C10H10O4	OCNYGKNIVPVPPX-HWKANZROSA-N	85.9		C10477	Phenylpropanoids and polyketides	Cinnamic acids and derivatives	Hydroxycinnamic acids and derivatives				Down
MP3899.pos	0.0281058451863515	1.59397444499499	3.311	202.18	1-(2-Hydroxyethyl)-2,2,6,6-tetramethyl-4-piperidinol	[M+H]+	C11H23NO2	STEYNUVPFMIUOY-UHFFFAOYSA-N	86.9			Organoheterocyclic compounds	Piperidines					Down
MP3971.pos	0.0274317752798022	1.59515142111868	6.051	205.085	4-(Butoxycarbonyl)benzoic acid	[M+NH4]+	C12H14O4	QLUQHFODHZKSDT-UHFFFAOYSA-N	86.1			Benzenoids	Benzene and substituted derivatives	Benzoic acids and derivatives				Down
MP4184.pos	0.000537200953513224	2.19923116817735	3.595	212.103	N-Acetyl-1-methylhistidine	[M+H]+	C9H13N3O3	GVRCKHXHWSYDEF-QMMMGPOBSA-N	82.1	HMDB0240340		Organic acids and derivatives	Carboxylic acids and derivatives	Amino acids, peptides, and analogues				Up
MP4211.pos	0.0166209762530715	1.69305398456415	6.108	213.107	Harmine	[2M+H]+	C13H12N2O	InChIKey=BXNJHAXVSOCGBA-UHFFFAOYSA-N	88.6	HMDB0030311	C06538	Alkaloids and derivatives	Harmala alkaloids		Alkaloids	Alkaloids derived from tryptophan and anthranilic acid	Indole alkaloids	Down
MP4212.pos	0.0273161610528027	1.60324839232271	7.182	213.113	2-Amino-3,4-dimethylimidazo[4,5-f]quinoline	[M+H]+	C12H12N4	GMGWMIJIGUYNAY-UHFFFAOYSA-N	86	HMDB0029707	C19254	Organoheterocyclic compounds	Quinolines and derivatives					Down
MP4391.pos	0.0370700135397599	1.42429689825533	1.972	219.134	D-Seryl-L-leucine	[M+H]+	C9H18N2O4		89									Down
MP4499.pos	0.00171324082200024	2.11494673784006	4.916	223.063	hexamethylcyclotrisiloxane	[M+H]+	C6H18O3Si3	HTDJPCNNEPUOOQ-UHFFFAOYSA-N	80.6			Organometallic compounds	Organometalloid compounds	Organosilicon compounds				Down
MP4502.pos	0.0137504023116482	1.69573005487155	5.139	223.096	Diethyl-phthalate	[M+H]+	C12H14O4	FLKPEMZONWLCSK-UHFFFAOYSA-N	91.6	HMDB0094660	C14175	Benzenoids	Benzene and substituted derivatives	Benzoic acids and derivatives				Down
MP4663.pos	0.0371525432702122	1.48258353020111	3.068	228.134	3-Methyl-N-(2-naphthyl)butanamide	[M+H]+	C15H17NO	XMJLQRVSPVGHAI-UHFFFAOYSA-N	81.7									Down
MP4818.pos	0.0230774188605815	1.61370394617172	0.944	233.067	Sampangine	[M+H]+	C15H8N2O	BWQKHOMAOVUASZ-UHFFFAOYSA-N	71	HMDB0034291		Alkaloids and derivatives	1-azaoxoaporphines					Down
MP4893.pos	0.00603466426238232	1.91316778277462	5.826	235.169	L-Valine	[M+Na]+		KZSNJWFQEVHDMF-BYPYZUCNSA-N	94	HMDB0000883	C00183	Organic acids and derivatives	Carboxylic acids and derivatives	Amino acids, peptides, and analogues	Peptides	Amino acids	Common amino acids	Down
MP4981.pos	0.00745980282846069	1.86741268144175	3.849	238.12	N-Lactoylphenylalanine	[M+H]+	C12H15NO4	IIRJJZHHNGABMQ-WPRPVWTQSA-N	86.7	HMDB0062175		Organic acids and derivatives	Carboxylic acids and derivatives	Amino acids, peptides, and analogues				Down
MP5034.pos	0.0215856928704264	1.59560396276279	1.82	240.101	Aspergillitine	[M+H]+	C15H13NO2	UCURHOJUSAYQKR-UHFFFAOYSA-N	86.1			Organoheterocyclic compounds	Benzopyrans	1-benzopyrans				Down
MP5040.pos	0.0324297597794258	1.50462712022505	4.576	240.183	N-Mesitylbicyclo[2.2.1]heptane-2-carboxamide	[M+CH3OH+H]2+	C17H23NO	SIQGKPGBLYKQBB-UHFFFAOYSA-N	72.8									Up
MP5098.pos	0.0168720400425117	1.64450266180083	0.519	241.999	3-(5-Chloro-1,3-benzothiazol-2-yl)propanoic acid	[M+ACN+H]+	C10H8ClNO2S	UMBLVHSXXWQLDL-UHFFFAOYSA-N	77.8			Organoheterocyclic compounds	Benzothiazoles					Down
MP5147.pos	0.0168612115727641	1.6356264129951	2.518	243.133	3-(5-Isobutyl-3,6-dioxo-2-piperazinyl)propanoic acid	[M+H-H2O]+	C11H18N2O4		90.9									Down
MP5214.pos	0.0293239606868315	1.50732304436306	3.268	245.186	Leucylleucine	[M+H]+	C12H24N2O3	LCPYQJIKPJDLLB-UWVGGRQHSA-N	90.8	HMDB0028933	C11332	Organic acids and derivatives	Carboxylic acids and derivatives	Amino acids, peptides, and analogues				Down
MP5215.pos	0.0466070641439382	1.36765262475206	3.361	245.186	Ile-Ile	[M+H]+	C12H24N2O3	BCVIOZZGJNOEQS-RGOKHQFPSA-N	88.2	HMDB0028910		Organic acids and derivatives	Carboxylic acids and derivatives	Amino acids, peptides, and analogues				Down
MP5216.pos	0.00351298479672206	1.95884661325137	3.423	245.186	Nerolidol	[M+Na]+	C15H26O	FQTLCLSUCSAZDY-UHFFFAOYSA-N	81.5	HMDB0041629	C09704	Lipids and lipid-like molecules	Prenol lipids	Sesquiterpenoids	Lipids	PR Prenol lipids	PR01 Isoprenoids	Down
MP5243.pos	0.0242804153050911	1.55840230572167	2.037	246.144	Asn-Leu	[M+H]+	C10H19N3O4	HXWUJJADFMXNKA-RQJHMYQMSA-N	83.1	HMDB0028735		Organic acids and derivatives	Carboxylic acids and derivatives	Amino acids, peptides, and analogues				Down
MP5290.pos	0.029796695204704	1.54938321225031	6.072	247.166	1-methyl-2-(2-thienylthio)-1H-imidazole-4,5-dicarbonitrile	[M+H]+	C10H6N4S2		76.2									Down
MP5365.pos	0.0179268821019315	1.6796619036733	5.838	249.184	Tetranor-12R-HETE	[M+NH4]+	C16H26O3	KBOVKDIBOBQLRS-QCNAHCIUSA-N	85.7			Lipids and lipid-like molecules	Fatty Acyls	Fatty acids and conjugates				Down
MP5754.pos	0.0217909933719542	1.55256168251126	0.989	260.16	Leucyl-Glutamine	[M+H]+	C11H21N3O4	JYOAXOMPIXKMKK-UHFFFAOYSA-N	75.5	HMDB0028927		Organic acids and derivatives	Carboxylic acids and derivatives	Amino acids, peptides, and analogues				Down
MP5755.pos	0.0192631176240323	1.57398881158465	2.112	260.16	Gln-Ile	[M+H]+	C11H21N3O4	XITLYYAIPBBHPX-BKPPORCPSA-N	76.9	HMDB0028800		Organic acids and derivatives	Carboxylic acids and derivatives	Amino acids, peptides, and analogues				Down
MP5785.pos	0.0169798100815448	1.63584209013712	2.518	261.144	Glu-Leu	[M+H]+	C11H20N2O5	YBAFDPFAUTYYRW-JGVFFNPUSA-N	73.9	HMDB0028823		Organic acids and derivatives	Carboxylic acids and derivatives	Amino acids, peptides, and analogues				Down
MP5950.pos	0.0377048743683535	1.50864282580547	5.889	266.247	Lepadiformine B	[M+H]+	C17H31NO	BGBFXHCJNCIRRA-CQODPRGONA-N	85.6									Down
MP63.pos	0.0351263724210177	1.47692616016273	0.517	71.029	1,3,4-Oxadiazole	[M+H]+	C2H2N2O	FKASFBLJDCHBNZ-UHFFFAOYSA-N	82.5	HMDB0244181		Organoheterocyclic compounds	Azoles	Oxadiazoles				Down
MP6389.pos	0.0206410466518133	1.63198455727165	6.051	279.158	Dibutyl phthalate	[M+H]+	C16H22O4	DOIRQSBPFJWKBE-UHFFFAOYSA-N	85.3	HMDB0033244	C14214	Benzenoids	Benzene and substituted derivatives	Benzoic acids and derivatives				Down
MP6391.pos	0.00400345704984026	2.01721739759179	3.553	279.17	Tolycaine	[M+H-H2O]+	C15H22N2O3	UDKICLZCJWQTLS-UHFFFAOYSA-N	85.9			Benzenoids	Benzene and substituted derivatives	Benzoic acids and derivatives				Down
MP6416.pos	0.00428163981604615	1.89327717037842	2.969	280.129	Asn-Phe	[M+H]+	C13H17N3O4	OMSMPWHEGLNQOD-VHSXEESVSA-N	82.4	HMDB0028738		Organic acids and derivatives	Carboxylic acids and derivatives	Amino acids, peptides, and analogues				Down
MP642.pos	0.0318822607447799	1.54299683445559	3.11	83.0602	1-Methylimidazole	[M+H]+	C4H6N2	MCTWTZJPVLRJOU-UHFFFAOYSA-N	86.4	HMDB0243940		Organoheterocyclic compounds	Azoles	Imidazoles				Down
MP6467.pos	0.0456324445075296	1.36614813938753	2.157	281.149	Valyltyrosine	[M+H]+	C14H20N2O4	VEYJKJORLPYVLO-RYUDHWBXSA-N	85.8	HMDB0029139		Organic acids and derivatives	Carboxylic acids and derivatives	Amino acids, peptides, and analogues				Down
MP6706.pos	0.0317160762115936	1.49184268063901	3.946	288.216	OCTANOYLCARNITINE	[M+H]+	C15H29NO4	RNQMZVIFBJEUDV-UHFFFAOYSA-N	93.8	HMDB0000791	C02838	Lipids and lipid-like molecules	Fatty Acyls	Fatty acid esters	Lipids	FA Fatty acyls	FA07 Fatty esters	Down
MP6954.pos	0.0402689697376154	1.49315960447108	3.052	296.149	2-[(2-Ethylbutanoyl)amino]-4,5-dimethoxybenzoic acid	[M+ACN+H]+	C15H21NO5	CHPFDGQCKZEMJH-UHFFFAOYSA-N	85.6									Down
MP6982.pos	0.0380557438772335	1.47787214435658	5.146	297.167	3,8-Dihydroxy-6-methoxy-7(11)-eremophilen-12,8-olide	[M+H]+	C16H24O5	PVRCOBIICILOMH-UHFFFAOYSA-N	76.5	HMDB0041551		Lipids and lipid-like molecules	Prenol lipids	Terpene lactones				Down
MP7900.pos	0.0133976799280056	1.7392139913533	5.159	327.007	TRIS(3-CHLOROPROPYL)PHOSPHATE	[M+H]+	C9H18Cl3O4P	WOURXYYHORRGQO-UHFFFAOYSA-N	86			Organic acids and derivatives	Organic phosphoric acids and derivatives	Phosphate esters				Down
MP8424.pos	0.00640088199232104	1.88183052672243	2.916	344.181	6beta-naltrexol	[M+Na]+	C20H25NO4	JLVNEHKORQFVQJ-PYIJOLGTSA-N	73.6	HMDB0060784		Benzenoids	Phenanthrenes and derivatives					Down
MP8766.pos	0.00175940370448274	2.06546093810013	5.186	356.352	Arachidoyl Ethanolamide	[M+H]+	C22H45NO2	AUJVQJHODMISJP-UHFFFAOYSA-N	73.7	HMDB0248559		Organic nitrogen compounds	Organonitrogen compounds	Amines				Up
MP8909.pos	0.0239261414921649	1.58878954590663	6.087	361.19	5-{3-[(1-Amino-3-methyl-1-oxo-2-butanyl)carbamoyl]-1H-indazol-1-yl}pentanoic acid	[M+Na]+	C18H24N4O4		74.2									Down
MP8987.pos	0.0268799943674535	1.53389452215297	0.929	364.064	GUANOSINE MONOPHOSPHATE	[M+H]+	C10H14N5O8P	RQFCJASXJCIDSX-UUOKFMHZSA-N	85.8	HMDB0001397	C00144	Nucleosides, nucleotides, and analogues	Purine nucleotides	Purine ribonucleotides	Nucleic acids	Nucleotides	Ribonucleotides	Down
MP9894.pos	0.0382197658577071	1.46341416199825	5.404	395.22	2,4-Dihydroxy-6-methyl-3-{(2E)-3-methyl-5-[(1S,2R,6R)-1,2,6-trimethyl-3-oxocyclohexyl]-2-penten-1-yl}benzaldehyde	[2M+H]+	C23H32O4	JSPPDMSCDGJJOM-YDMRWXCBSA-N	73.1			Organic oxygen compounds	Organooxygen compounds	Carbonyl compounds				Down
MP9922.pos	0.0226676188226749	1.60498170704937	4.991	396.31	(2E,4Z)-Hexadecadienoylcarnitine	[M+H]+	C23H41NO4	PPUMYPWIWIYYFH-UHFFFAOYSA-N	85.2	HMDB0241483		Lipids and lipid-like molecules	Fatty Acyls	Fatty acid esters				Down

## Sheet: Table S5
Table S5. KEGG pathway enrichment analysis of 132 DAMs.
PathwayID	Pathway	Up	Down	DEM	Total	Pvalue	Up_meta	Down_meta
oas04974	Protein digestion and absorption	0	8	8	47	1.42072e-11	-	MP2481.pos(L-Lysine|C00047);MN1120.neg(L-Aspartate|C00049);MP3132.pos(L-Arginine|C00062);MP2557.pos(L-Methionine|C00073);MP2919.pos(L-Phenylalanine|C00079);MP3308.pos(L-Tyrosine|C00082);MN415.neg(BETA-ALANINE|C00099);MP4893.pos(L-Valine|C00183)
oas05230	Central carbon metabolism in cancer	1	6	7	37	1.53829e-10	MN3499.neg(D-GLUCOSE-6-PHOSPHATE|C00092)	MN1120.neg(L-Aspartate|C00049);MP3132.pos(L-Arginine|C00062);MP2557.pos(L-Methionine|C00073);MP2919.pos(L-Phenylalanine|C00079);MP3308.pos(L-Tyrosine|C00082);MP4893.pos(L-Valine|C00183)
oas00970	Aminoacyl-tRNA biosynthesis	0	7	7	52	1.91919e-09	-	MP2481.pos(L-Lysine|C00047);MN1120.neg(L-Aspartate|C00049);MP3132.pos(L-Arginine|C00062);MP2557.pos(L-Methionine|C00073);MP2919.pos(L-Phenylalanine|C00079);MP3308.pos(L-Tyrosine|C00082);MP4893.pos(L-Valine|C00183)
oas01230	Biosynthesis of amino acids	0	9	9	128	2.03724e-09	-	MP2481.pos(L-Lysine|C00047);MN1120.neg(L-Aspartate|C00049);MP3132.pos(L-Arginine|C00062);MP2557.pos(L-Methionine|C00073);MP2919.pos(L-Phenylalanine|C00079);MP3308.pos(L-Tyrosine|C00082);MP4893.pos(L-Valine|C00183);MN1073.neg(Ketoleucine|C00233);MP3131.pos(N-Acetylornithine|C00437)
oas01210	2-Oxocarboxylic acid metabolism	0	8	8	144	1.32467e-07	-	MP2481.pos(L-Lysine|C00047);MN1120.neg(L-Aspartate|C00049);MP2557.pos(L-Methionine|C00073);MP2919.pos(L-Phenylalanine|C00079);MP3308.pos(L-Tyrosine|C00082);MP4893.pos(L-Valine|C00183);MN1073.neg(Ketoleucine|C00233);MP3131.pos(N-Acetylornithine|C00437)
oas00470	D-Amino acid metabolism	0	5	5	69	1.27938e-05	-	MP2481.pos(L-Lysine|C00047);MN1120.neg(L-Aspartate|C00049);MP3132.pos(L-Arginine|C00062);MP2557.pos(L-Methionine|C00073);MP2919.pos(L-Phenylalanine|C00079)
oas00220	Arginine biosynthesis	0	3	3	23	0.000150774	-	MN1120.neg(L-Aspartate|C00049);MP3132.pos(L-Arginine|C00062);MP3131.pos(N-Acetylornithine|C00437)
oas04978	Mineral absorption	0	3	3	29	0.000305497	-	MP2557.pos(L-Methionine|C00073);MP2919.pos(L-Phenylalanine|C00079);MP4893.pos(L-Valine|C00183)
oas00770	Pantothenate and CoA biosynthesis	0	3	3	30	0.000338418	-	MN1120.neg(L-Aspartate|C00049);MN415.neg(BETA-ALANINE|C00099);MP4893.pos(L-Valine|C00183)
oas02010	ABC transporters	0	5	5	138	0.000358837	-	MP2481.pos(L-Lysine|C00047);MN1120.neg(L-Aspartate|C00049);MP3132.pos(L-Arginine|C00062);MP2919.pos(L-Phenylalanine|C00079);MP4893.pos(L-Valine|C00183)
oas04917	Prolactin signaling pathway	1	1	2	11	0.00113885	MN3499.neg(D-GLUCOSE-6-PHOSPHATE|C00092)	MP3308.pos(L-Tyrosine|C00082)
oas04080	Neuroactive ligand-receptor interaction	0	3	3	53	0.00182167	-	MN1120.neg(L-Aspartate|C00049);MN415.neg(BETA-ALANINE|C00099);MP2248.pos(octopamine|C04227)
oas01523	Antifolate resistance	0	2	2	17	0.00276855	-	MP2557.pos(L-Methionine|C00073);MP8987.pos(GUANOSINE MONOPHOSPHATE|C00144)
oas01240	Biosynthesis of cofactors	0	6	6	328	0.00316217	-	MN1120.neg(L-Aspartate|C00049);MP2557.pos(L-Methionine|C00073);MP3308.pos(L-Tyrosine|C00082);MN415.neg(BETA-ALANINE|C00099);MP4893.pos(L-Valine|C00183);MN2524.neg(2-Oxo-3-hydroxy-4-phosphobutanoic acid|C06054)
oas00290	Valine, leucine and isoleucine biosynthesis	0	2	2	23	0.00506351	-	MP4893.pos(L-Valine|C00183);MN1073.neg(Ketoleucine|C00233)
oas00410	beta-Alanine metabolism	0	2	2	32	0.0096773	-	MN1120.neg(L-Aspartate|C00049);MN415.neg(BETA-ALANINE|C00099)
oas00400	Phenylalanine, tyrosine and tryptophan biosynthesis	0	2	2	35	0.0115109	-	MP2919.pos(L-Phenylalanine|C00079);MP3308.pos(L-Tyrosine|C00082)
oas00280	Valine, leucine and isoleucine degradation	0	2	2	42	0.0163309	-	MP4893.pos(L-Valine|C00183);MN1073.neg(Ketoleucine|C00233)
oas04150	mTOR signaling pathway	0	1	1	4	0.0187854	-	MP3132.pos(L-Arginine|C00062)
oas00260	Glycine, serine and threonine metabolism	0	2	2	48	0.0210363	-	MN1120.neg(L-Aspartate|C00049);MP2153.pos(Creatine|C00300)
oas00360	Phenylalanine metabolism	0	2	2	49	0.0218698	-	MP2919.pos(L-Phenylalanine|C00079);MP3308.pos(L-Tyrosine|C00082)
oas04916	Melanogenesis	0	1	1	6	0.028052	-	MP3308.pos(L-Tyrosine|C00082)
oas05142	Chagas disease	0	1	1	6	0.028052	-	MP3132.pos(L-Arginine|C00062)
oas05030	Cocaine addiction	0	1	1	7	0.032654	-	MP3308.pos(L-Tyrosine|C00082)
oas04740	Olfactory transduction	0	1	1	8	0.0372353	-	MP8987.pos(GUANOSINE MONOPHOSPHATE|C00144)
oas04744	Phototransduction	0	1	1	8	0.0372353	-	MP8987.pos(GUANOSINE MONOPHOSPHATE|C00144)
oas00270	Cysteine and methionine metabolism	0	2	2	67	0.0390879	-	MN1120.neg(L-Aspartate|C00049);MP2557.pos(L-Methionine|C00073)
oas00330	Arginine and proline metabolism	0	2	2	69	0.0412425	-	MP3132.pos(L-Arginine|C00062);MP2153.pos(Creatine|C00300)
oas05031	Amphetamine addiction	0	1	1	9	0.041796	-	MP3308.pos(L-Tyrosine|C00082)
oas04022	cGMP-PKG signaling pathway	0	1	1	10	0.0463362	-	MP8987.pos(GUANOSINE MONOPHOSPHATE|C00144)
oas05034	Alcoholism	0	1	1	10	0.0463362	-	MP3308.pos(L-Tyrosine|C00082)
